# Supplementary material for: Effects of Contact Sports on Temporomandibular Disorders: An Observational Study
Source: Dent J (Basel). 2022 Sep 27;10(10):180. doi: 10.3390/dj10100180 (PMC9600988; doi:10.3390/dj10100180)
Supplement: Supplementary file 1 [file dentistry-10-00180-s001.zip]

Archive with 1 entries (1 files):
- dentistry-1907051-supplementary.pdf
